# Supplementary material for: Uncovering Knowledge Gaps in the Safety Profile of Antiangiogenic Drugs in Cancer Patients: Insights from Spontaneous Reporting Systems Studies
Source: Pharmaceuticals (Basel). 2023 Jun 12;16(6):867. doi: 10.3390/ph16060867 (PMC10302288; doi:10.3390/ph16060867)
Supplement: Supplementary file 1 [file pharmaceuticals-16-00867-s001.zip]

Archive with 1 entries (1 files):
- pharmaceuticals-2423059-supplementary.pdf
